# Supplementary material for: High Neuroticism Is Related to More Overall Functional Problems and Lower Function Scores in Men Who Had Surgery for Non-Relapsing Prostate Cancer
Source: Curr Oncol. 2022 Aug 17;29(8):5823–32. doi: 10.3390/curroncol29080459 (PMC9406934; doi:10.3390/curroncol29080459)
Supplement: Supplementary file 1 [file curroncol-29-00459-s001.zip]

Archive with 1 entries (1 files):
- curroncol-1851583-supplementary.pdf
